# Supplementary material for: Heterologous expression of the insect SVWC peptide WHIS1 inhibits Candida albicans invasion into A549 and HeLa epithelial cells
Source: Front Microbiol. 2024 May 30;15:1358752. doi: 10.3389/fmicb.2024.1358752 (PMC11169590; doi:10.3389/fmicb.2024.1358752)
Supplement: Supplementary Excel 1 — Alignment of proteins identified through a BLAST search of NCBI based on WHIS1. [file Data_Sheet_2.csv]

Description	Scientific Name	Max Score	Total Score	Query Cover	E value	Per. ident	Acc. Len	Accession
PREDICTED: uncharacterized protein LOC101900993 [Musca domestica]	Musca domestica	247	247	100%	2.00E-82	100	120	XP_005175408.1			Alignment-Descriptions TOP
PREDICTED: uncharacterized protein LOC106086016 [Stomoxys calcitrans]	Stomoxys calcitrans	207	207	94%	8.00E-67	81.42	119	XP_013105971.1
uncharacterized protein LOC111682235 [Lucilia cuprina]	Lucilia cuprina	174	174	91%	1.00E-53	68.18	119	XP_046802504.1
uncharacterized protein LOC119612011 [Lucilia sericata]	Lucilia sericata	173	173	91%	2.00E-53	67.27	119	XP_037823643.1
uncharacterized protein LOC119665968 [Teleopsis dalmanni]	Teleopsis dalmanni	166	166	95%	2.00E-50	63.48	118	XP_037931155.1
uncharacterized protein LOC119664015 [Teleopsis dalmanni]	Teleopsis dalmanni	166	166	95%	3.00E-50	62.61	118	XP_037929524.1
hypothetical protein CVS40_8135 [Lucilia cuprina]	Lucilia cuprina	165	165	91%	4.00E-50	66.36	117	KAI8120611.1
uncharacterized protein LOC119644575 [Glossina fuscipes]	Glossina fuscipes	161	161	95%	2.00E-48	66.09	136	XP_037900097.1
uncharacterized protein LOC119666010 [Teleopsis dalmanni]	Teleopsis dalmanni	89.7	89.7	95%	5.00E-20	40.87	129	XP_037931198.1
uncharacterized protein LOC6634563 [Drosophila virilis]	Drosophila virilis	87.8	87.8	70%	3.00E-19	45.88	134	XP_002058175.1
uncharacterized protein LOC105212644 [Zeugodacus cucurbitae]	Zeugodacus cucurbitae	87.8	87.8	85%	3.00E-19	40	136	XP_011183055.1
uncharacterized protein LOC108120488 [Drosophila bipectinata]	Drosophila bipectinata	85.5	85.5	69%	2.00E-18	48.19	131	XP_017089679.2
hypothetical protein KR026_012373 [Drosophila bipectinata]	Drosophila bipectinata	85.5	85.5	69%	2.00E-18	48.19	131	KAH8265762.1
hypothetical protein KR200_011077 [Drosophila serrata]	Drosophila serrata	84.7	84.7	74%	4.00E-18	42.7	130	KAH8365002.1
hypothetical protein KR044_004210 [Drosophila immigrans]	Drosophila immigrans	84.7	84.7	71%	5.00E-18	43.02	131	KAH8264722.1
uncharacterized protein LOC6502999 [Drosophila ananassae]	Drosophila ananassae	84.3	84.3	69%	6.00E-18	46.99	131	XP_032308955.1
uncharacterized protein LOC115768196 [Drosophila novamexicana]	Drosophila novamexicana	84.3	84.3	70%	8.00E-18	44.05	134	XP_030568569.1
uncharacterized protein Dana_GF20288 [Drosophila ananassae]	Drosophila ananassae	84.7	84.7	69%	1.00E-17	46.99	170	EDV44513.2
uncharacterized protein LOC110181571 [Drosophila serrata]	Drosophila serrata	83.6	83.6	80%	1.00E-17	39.18	130	XP_020805021.1
uncharacterized protein LOC6641474 [Drosophila willistoni]	Drosophila willistoni	83.2	83.2	78%	2.00E-17	39.36	126	XP_002064092.2
uncharacterized protein LOC108084454 [Drosophila kikkawai]	Drosophila kikkawai	83.2	83.2	74%	2.00E-17	40.45	130	XP_017036153.1
hypothetical protein KR009_001528 [Drosophila setifemur]	Drosophila setifemur	83.2	83.2	80%	2.00E-17	38.54	130	KAH8419712.1
hypothetical protein KR084_006457 [Drosophila pseudotakahashii]	Drosophila pseudotakahashii	82.8	82.8	78%	3.00E-17	42.11	128	KAH8368075.1
uncharacterized protein LOC6725643 [Drosophila simulans]	Drosophila simulans	82.8	82.8	80%	3.00E-17	37.5	128	XP_002106650.1
uncharacterized protein LOC117147268 [Drosophila mauritiana]	Drosophila mauritiana	82.4	82.4	80%	3.00E-17	37.5	128	XP_033169984.1
uncharacterized protein LOC115626893 isoform X1 [Scaptodrosophila lebanonensis]	Scaptodrosophila lebanonensis	82.4	82.4	95%	3.00E-17	39.13	133	XP_030378262.1
uncharacterized protein LOC117577987 [Drosophila albomicans]	Drosophila albomicans	82.4	82.4	85%	4.00E-17	40.2	130	XP_034118974.1
uncharacterized protein LOC6617620 [Drosophila sechellia]	Drosophila sechellia	82	82	80%	4.00E-17	37.5	128	XP_002041933.1
hypothetical protein KR074_007069 [Drosophila pseudoananassae]	Drosophila pseudoananassae	82.4	82.4	66%	4.00E-17	47.5	131	KAH8318415.1
RE35169p [Drosophila melanogaster]	Drosophila melanogaster	82	82	80%	5.00E-17	37.5	138	ADB57064.1
uncharacterized protein Dmel_CG15203, isoform B [Drosophila melanogaster]	Drosophila melanogaster	82	82	80%	5.00E-17	37.5	128	NP_001285105.1
uncharacterized protein LOC111072142 [Drosophila obscura]	Drosophila obscura	81.6	81.6	80%	6.00E-17	42.71	125	XP_022219508.1
hypothetical protein KR054_009988 [Drosophila jambulina]	Drosophila jambulina	81.6	81.6	75%	6.00E-17	40	129	KAH8289724.1
hypothetical protein KR215_004511 [Drosophila sulfurigaster]	Drosophila sulfurigaster	81.6	81.6	85%	6.00E-17	39.22	130	KAH8399935.1
uncharacterized protein LOC108060832 [Drosophila takahashii]	Drosophila takahashii	81.6	81.6	77%	7.00E-17	38.71	124	XP_017002213.2
uncharacterized protein LOC105230430 [Bactrocera dorsalis]	Bactrocera dorsalis	81.6	81.6	71%	7.00E-17	41.86	136	XP_011209490.2
hypothetical protein KR222_002086 [Zaprionus bogoriensis]	Zaprionus bogoriensis	82	82	71%	7.00E-17	43.02	141	KAH8415296.1
uncharacterized protein LOC117903078 [Drosophila subobscura]	Drosophila subobscura	81.6	81.6	78%	8.00E-17	42.55	127	XP_034670766.1
hypothetical protein KR032_010520 [Drosophila birchii]	Drosophila birchii	81.6	81.6	74%	8.00E-17	40.45	132	KAH8245464.1
hypothetical protein KR038_003536 [Drosophila bunnanda]	Drosophila bunnanda	81.3	81.3	68%	1.00E-16	42.68	130	KAH8258914.1
PREDICTED: uncharacterized protein LOC108978435 [Bactrocera latifrons]	Bactrocera latifrons	81.3	81.3	71%	1.00E-16	41.86	136	XP_018804267.1
uncharacterized protein LOC120774187 [Bactrocera tryoni]	Bactrocera tryoni	80.9	80.9	71%	1.00E-16	41.86	136	XP_039959549.1
uncharacterized protein LOC6525080 [Drosophila yakuba]	Drosophila yakuba	80.5	80.5	80%	2.00E-16	36.46	128	XP_002100919.1
uncharacterized protein LOC122624522 [Drosophila teissieri]	Drosophila teissieri	80.5	80.5	80%	2.00E-16	35.42	128	XP_043660063.1
uncharacterized protein LOC108657362 [Drosophila navojoa]	Drosophila navojoa	80.5	80.5	75%	2.00E-16	40	139	XP_017965432.1
uncharacterized protein LOC108165584 [Drosophila miranda]	Drosophila miranda	80.1	80.1	79%	2.00E-16	41.05	123	XP_017157149.1
uncharacterized protein LOC106620101 [Bactrocera oleae]	Bactrocera oleae	80.5	80.5	71%	2.00E-16	41.86	136	XP_036215234.1
uncharacterized protein LOC4814805 [Drosophila pseudoobscura]	Drosophila pseudoobscura	80.1	80.1	79%	2.00E-16	41.05	123	XP_001354559.2
uncharacterized protein LOC105665460 [Ceratitis capitata]	Ceratitis capitata	80.5	80.5	82%	3.00E-16	40	148	XP_012162137.1
uncharacterized protein LOC108044224 [Drosophila rhopaloa]	Drosophila rhopaloa	79.7	79.7	78%	4.00E-16	40	126	XP_016978633.1
uncharacterized protein LOC108145144 [Drosophila elegans]	Drosophila elegans	79.7	79.7	78%	4.00E-16	39.18	128	XP_017125851.1
uncharacterized protein LOC117787045 [Drosophila innubila]	Drosophila innubila	79.7	79.7	71%	5.00E-16	41.86	136	XP_034481384.1
uncharacterized protein LOC6551673 [Drosophila erecta]	Drosophila erecta	79.3	79.3	80%	5.00E-16	38.14	128	XP_001977176.1
uncharacterized protein LOC6585691 [Drosophila mojavensis]	Drosophila mojavensis	79.3	79.3	75%	6.00E-16	40	139	XP_002011319.1
PREDICTED: uncharacterized protein LOC108619985 [Drosophila arizonae]	Drosophila arizonae	79.3	79.3	75%	6.00E-16	40	139	XP_017872319.1
hypothetical protein KR093_005693 [Drosophila rubida]	Drosophila rubida	79.3	79.3	71%	7.00E-16	41.86	138	KAH8387236.1
uncharacterized protein LOC119557742 [Drosophila subpulchrella]	Drosophila subpulchrella	79	79	79%	8.00E-16	35.79	131	XP_037726556.1
uncharacterized protein LOC111605490 [Drosophila hydei]	Drosophila hydei	79.3	79.3	70%	8.00E-16	41.18	138	XP_023179808.2
uncharacterized protein LOC117591295 [Drosophila guanche]	Drosophila guanche	79	79	78%	8.00E-16	41.49	130	XP_034140387.1
PREDICTED: uncharacterized protein LOC101891839 [Musca domestica]	Musca domestica	78.6	78.6	92%	1.00E-15	35.14	134	XP_005189656.1
uncharacterized protein LOC108025628 [Drosophila biarmipes]	Drosophila biarmipes	78.2	78.2	81%	1.00E-15	34.69	124	XP_016951653.1
uncharacterized protein LOC108605877 [Drosophila busckii]	Drosophila busckii	78.2	78.2	70%	2.00E-15	41.67	135	XP_017851179.1
uncharacterized protein LOC108021833 isoform X2 [Drosophila suzukii]	Drosophila suzukii	78.2	78.2	79%	2.00E-15	35.79	128	XP_016946127.1
hypothetical protein M5D96_013916 [Drosophila gunungcola]	Drosophila gunungcola	77.4	77.4	82%	3.00E-15	37.62	128	KAI8033312.1
uncharacterized protein LOC118748466 isoform X1 [Rhagoletis pomonella]	Rhagoletis pomonella	77.8	77.8	75%	3.00E-15	38.89	136	XP_036338816.1
PREDICTED: uncharacterized protein LOC108361864 isoform X1 [Rhagoletis zephyria]	Rhagoletis zephyria	77.4	77.4	75%	3.00E-15	38.89	136	XP_017470113.1
hypothetical protein KR018_005971 [Drosophila ironensis]	Drosophila ironensis	75.1	75.1	75%	2.00E-14	39.13	129	KAH8284417.1
uncharacterized protein LOC6569292 [Drosophila grimshawi]	Drosophila grimshawi	72.8	72.8	71%	2.00E-13	40.7	133	XP_001995743.1
uncharacterized protein LOC108111842 [Drosophila eugracilis]	Drosophila eugracilis	72.4	72.4	69%	3.00E-13	37.35	128	XP_017076937.1
uncharacterized protein LOC108091258 [Drosophila ficusphila]	Drosophila ficusphila	72.8	72.8	71%	7.00E-13	39.53	197	XP_017045862.2
hypothetical protein FF38_06385 [Lucilia cuprina]	Lucilia cuprina	68.6	68.6	71%	6.00E-12	37.21	113	KNC26811.1
Hypothetical predicted protein [Drosophila guanche]	Drosophila guanche	68.2	68.2	57%	9.00E-12	40.58	111	SPP89776.1
uncharacterized protein LOC119612009 [Lucilia sericata]	Lucilia sericata	68.2	68.2	71%	1.00E-11	37.21	126	XP_037823640.1
LOW QUALITY PROTEIN: uncharacterized protein LOC111682232 [Lucilia cuprina]	Lucilia cuprina	66.2	66.2	71%	7.00E-11	36.05	126	XP_023299903.2
hypothetical protein PVAND_000804 [Polypedilum vanderplanki]	Polypedilum vanderplanki	65.5	65.5	83%	3.00E-09	32.71	600	KAG5670550.1
hypothetical protein DOY81_004561 [Sarcophaga bullata]	Sarcophaga bullata	60.1	60.1	69%	9.00E-08	36.47	245	TMW50351.1
uncharacterized protein LOC119667833 [Teleopsis dalmanni]	Teleopsis dalmanni	56.2	56.2	42%	1.00E-07	54.9	73	XP_037933099.1
PREDICTED: uncharacterized protein LOC106094254 [Stomoxys calcitrans]	Stomoxys calcitrans	55.5	55.5	80%	6.00E-07	37	101	XP_013116911.1
unnamed protein product [Chironomus riparius]	Chironomus riparius	53.9	53.9	77%	3.00E-06	30	125	CAG9807220.1
hypothetical protein DOY81_001793 [Sarcophaga bullata]	Sarcophaga bullata	52	52	56%	1.00E-05	34.29	89	TMW53065.1
uncharacterized protein LOC115626893 isoform X2 [Scaptodrosophila lebanonensis]	Scaptodrosophila lebanonensis	51.6	51.6	60%	2.00E-05	44.44	93	XP_030378263.1
CLUMA_CG008023, isoform A [Clunio marinus]	Clunio marinus	51.6	51.6	78%	3.00E-05	33.01	123	CRK94518.1
PREDICTED: uncharacterized protein LOC101895268 [Musca domestica]	Musca domestica	50.4	50.4	80%	5.00E-05	31.68	106	XP_005188176.1
unnamed protein product [Brassicogethes aeneus]	Brassicogethes aeneus	49.7	49.7	51%	1.00E-04	36.51	102	CAH0557775.1
uncharacterized protein LOC119656165 [Hermetia illucens]	Hermetia illucens	49.3	49.3	80%	2.00E-04	30.69	116	XP_037918438.1
uncharacterized protein LOC118748467 [Rhagoletis pomonella]	Rhagoletis pomonella	48.5	48.5	45%	2.00E-04	44.44	80	XP_036338818.1
PREDICTED: uncharacterized protein LOC106094260 [Stomoxys calcitrans]	Stomoxys calcitrans	47.8	47.8	56%	5.00E-04	34.29	101	XP_013116916.1
uncharacterized protein LOC123873252 isoform X1 [Maniola jurtina]	Maniola jurtina	47	47	85%	0.001	26.55	119	XP_045773979.1
PREDICTED: uncharacterized protein LOC106092198 [Stomoxys calcitrans]	Stomoxys calcitrans	47.4	47.4	78%	0.001	33.33	139	XP_013114432.1
uncharacterized protein LOC123873252 isoform X2 [Maniola jurtina]	Maniola jurtina	46.6	46.6	48%	0.002	36.21	103	XP_045773980.1
AGAP010047-PA-like protein [Anopheles sinensis]	Anopheles sinensis	46.2	46.2	75%	0.003	26.53	116	KFB36815.1
uncharacterized protein LOC120904171 [Anopheles arabiensis]	Anopheles arabiensis	45.8	45.8	73%	0.004	31.18	116	XP_040169915.1
uncharacterized protein LOC121597485 [Anopheles merus]	Anopheles merus	45.4	45.4	73%	0.005	29.03	116	XP_041779213.1
AGAP010047-PA [Anopheles gambiae str. PEST]	Anopheles gambiae str. PEST	45.4	45.4	62%	0.005	32.5	116	XP_001238104.1
uncharacterized protein LOC108027809 [Drosophila biarmipes]	Drosophila biarmipes	45.1	45.1	80%	0.005	29.7	107	XP_016954876.1
uncharacterized protein LOC117575150 [Drosophila albomicans]	Drosophila albomicans	45.4	45.4	80%	0.005	28.57	114	XP_034115148.1
hypothetical protein KM043_013016 [Ampulex compressa]	Ampulex compressa	44.7	44.7	53%	0.006	34.38	86	KAG7212755.1
uncharacterized protein LOC119545963 [Drosophila subpulchrella]	Drosophila subpulchrella	44.3	44.3	81%	0.013	25.96	111	XP_037707856.1
uncharacterized protein LOC111597352 [Drosophila hydei]	Drosophila hydei	43.9	43.9	77%	0.021	26.47	113	XP_023167767.1
uncharacterized protein LOC117989587 [Maniola hyperantus]	Maniola hyperantus	43.9	43.9	48%	0.022	32.76	117	XP_034832842.1
PREDICTED: uncharacterized protein LOC106094255 [Stomoxys calcitrans]	Stomoxys calcitrans	43.5	43.5	73%	0.023	31.91	102	XP_013116912.1
venom peptide HsVx1-like isoform X2 [Diabrotica virgifera virgifera]	Diabrotica virgifera virgifera	42.7	42.7	54%	0.03	38.81	89	XP_050499352.1
hypothetical protein CVS40_3101 [Lucilia cuprina]	Lucilia cuprina	43.5	43.5	89%	0.034	29.46	119	KAI8127336.1
hypothetical protein M0802_010180 [Mischocyttarus mexicanus]	Mischocyttarus mexicanus	42.7	42.7	78%	0.037	30.85	88	KAI4491977.1
hypothetical protein KR215_002148 [Drosophila sulfurigaster]	Drosophila sulfurigaster	43.1	43.1	80%	0.038	29.52	114	KAH8411328.1
hypothetical protein FQR65_LT07778 [Abscondita terminalis]	Abscondita terminalis	42.7	42.7	58%	0.044	31.08	107	KAF5305239.1
uncharacterized protein LOC108915674 [Anoplophora glabripennis]	Anoplophora glabripennis	43.1	43.1	45%	0.044	38.18	118	XP_018577287.1
